# Supplementary material for: Genome-Wide Identification, Classification, and Expression Analysis of the Hsf Gene Family in Carnation (Dianthus caryophyllus)
Source: Int J Mol Sci. 2019 Oct 22;20(20):5233. doi: 10.3390/ijms20205233 (PMC6829504; doi:10.3390/ijms20205233)
Supplement: Supplementary file 1 [file ijms-20-05233-s001.zip]

Archive with 1 entries (1 files):
- ijms-610964-SI.xlsx
