# Supplementary material for: Genome-Wide Identification, Classification, and Expression Analysis of the Hsf Gene Family in Carnation (Dianthus caryophyllus)
Source: Int J Mol Sci. 2019 Oct 22;20(20):5233. doi: 10.3390/ijms20205233 (PMC6829504; doi:10.3390/ijms20205233)
Supplement: Supplementary file 1 [file ijms-20-05233-s001.zip › ijms-610964-SI.xlsx]

## Sheet: Figure S1
Figure S1 DBD region and HR-A/B domains of DcaHsf family

## Sheet: Table S1
Table S1 Information of the Hsf proteins
Class	Gene name	Gene ID	Gene name	Gene ID	Gene name	Gene ID	Gene name	Gene ID
A1	DcaHsf-A1	Dca57201.1	AtHsf-A1a	AT4G17750.1	OsHsf-A1a	LOC_Os03g63750.1	PtHsf-A1a	Potri.003G095000.1
			AtHsf-A1b	AT5G16820.1			PtHsf-A1b	Potri.013G079800.1
			AtHsf-A1c	AT1G32330.1			PtHsf-A1c	Potri.001G138900.1
			AtHsf-A1d	AT3G02990.1			PtHsf-A1d	Potri.019G050400.1
A2	DcaHsf-A2a	Dca14360.1	AtHsf-A2	AT2G26150.1	OsHsf-A2a	LOC_Os03g53340.1	PtHsf-A2	Potri.006G226800.1
	DcaHsf-A2b	Dca52568.1			OsHsf-A2b	LOC_Os07g08140.1
					OsHsf-A2c	LOC_Os10g28340.1
					OsHsf-A2d	LOC_Os03g06630.1
					OsHsf-A2e	LOC_Os03g58160.1
					OsHsf-A2f	LOC_Os06g36930.1
A3	DcaHsf-A3	Dca41810.1	AtHsf-A3	AT5G03720.1	OsHsf-A3	LOC_Os02g32590.1	PtHsf-A3	Potri.006G115700.1
A4	DcaHsf-A4	Dca23163.1	AtHsf-A4a	AT4G18880.1	OsHsf-A4b	LOC_Os01g54550.1	PtHsf-A4a	Potri.011G071700.1
			AtHsf-A4b	AT5G45710.1	OsHsf-A4d	LOC_Os05g45410.1	PtHsf-A4b	Potri.014G141400.1
							PtHsf-A4c	Potri.004G062300.1
A5	DcaHsf-A5	Dca19769.1	AtHsf-A5	AT4G13980.1	OsHsf-A5	LOC_Os02g29340.1	PtHsf-A5a	Potri.017G059600.1
							PtHsf-A5b	Potri.001G320900.1
A6			AtHsf-A6a	AT5G43840.1			PtHsf-A6a	Potri.010G082000.1
			AtHsf-A6b	AT3G22830.1			PtHsf-A6b	Potri.008G157600.1
A7	DcaHsf-A7	Dca4574.1	AtHsf-A7a	AT3G51910.1	OsHsf-A7	LOC_Os01g39020.1	PtHsf-A7a	Potri.005G214800.1
			AtHsf-A7b	AT3G63350.1			PtHsf-A7b	Potri.002G048200.1
A8			AtHsf-A8	AT1G67970.1			PtHsf-A8a	Potri.008G136800.1
							PtHsf-A8b	Potri.010G104300.1
A9	DcaHsf-A9a	Dca9629.1	AtHsf-A9	AT5G54070.1	OsHsf-A9	LOC_Os03g12370.1	PtHsf-A9	Potri.006G148200.1
	DcaHsf-A9b	Dca41703.1
B1	DcaHsf-B1	Dca60410.1	AtHsf-B1	AT4G36990.1	OsHsf-B1	LOC_Os09g28354.1	PtHsf-B1	Potri.007G043800.1
B2	DcaHsf-B2a	Dca22545.1	AtHsf-B2a	AT5G62020.1	OsHsf-B2a	LOC_Os04g48030.1	PtHsf-B2a	Potri.012G138900.1
	DcaHsf-B2b	Dca48996.1	AtHsf-B2b	AT4G11660.1	OsHsf-B2b	LOC_Os08g43334.1	PtHsf-B2b	Potri.001G108100.1
	DcaHsf-B2c	Dca54105.1			OsHsf-B2c	LOC_Os09g35790.1	PtHsf-B2c	Potri.015G141100.1
B3	DcaHsf-B3a	Dca44175.1	AtHsf-B3	AT2G41690.1			PtHsf-B3a	Potri.006G049200.1
	DcaHsf-B3b	Dca48010.1					PtHsf-B3b	Potri.016G056500.1
B4	DcaHsf-B4	Dca39623.1	AtHsf-B4	AT1G46264.1	OsHsf-B4a	LOC_Os08g36700.1	PtHsf-B4a	Potri.002G124800.1
					OsHsf-B4b	LOC_Os07g44690.1	PtHsf-B4b	Potri.009G068000.1
					OsHsf-B4c	LOC_Os09g28200.1	PtHsf-B4c	Potri.014G027100.1
					OsHsf-B4d	LOC_Os03g25120.1	PtHsf-B4d	Potri.001G273700.1
B5							PtHsf-B5a	Potri.004G042600.1
							PtHsf-B5b	Potri.011G051600.1
C1	DcaHsf-C1 (not.full)	Dca24054.1	AtHsf-C1	AT3G24520.1	OsHsf-C1a	LOC_Os01g43590.1	PtHsf-C1	Potri.T137400.1
					OsHsf-C1b	LOC_Os01g53220.1
C2					OsHsf-C2a	LOC_Os02g13800.1
					OsHsf-C2b	LOC_Os06g35960.1

## Sheet: Table S2
	Table S2 Sequence identity of DcaHsf proteins
	PtHsf-A5b	PtHsf-A5a	AtHsf-A5	DcaHsf-A5	OsHsf-A5	AtHsf-A4b	AtHsf-A4a	PtHsf-A4c	PtHsf-A4a	DcaHsf-A4	OsHsf-A4b	PtHsf-A4b	OsHsf-A4d	DcaHsf-A2a	DcaHsf-A2b	AtHsf-A2	PtHsf-A2	OsHsf-A7	OsHsf-A2f	PtHsf-A7a	PtHsf-A7b	DcaHsf-A7	AtHsf-A7a	AtHsf-A7b	PtHsf-A6a	PtHsf-A6b	AtHsf-A6b	OsHsf-A2d	OsHsf-A2c	OsHsf-A2e	OsHsf-A2b	OsHsf-A2a	AtHsf-A6a	DcaHsf-A9b	DcaHsf-A9a	AtHsf-A9	PtHsf-A9	AtHsf-A1d	AtHsf-A1b	PtHsf-A1d	PtHsf-A1b	PtHsf-A1c	PtHsf-A1a	DcaHsf-A1	AtHsf-A1c	OsHsf-A1a	PtHsf-A8b	PtHsf-A8a	AtHsf-A8
PtHsf-A5b	ID	0.853	0.564	0.531	0.449	0.241	0.255	0.283	0.275	0.262	0.274	0.237	0.265	0.174	0.182	0.184	0.175	0.15	0.154	0.179	0.182	0.169	0.167	0.167	0.171	0.181	0.178	0.188	0.189	0.187	0.192	0.164	0.169	0.14	0.14	0.146	0.15	0.19	0.192	0.053	0.199	0.185	0.214	0.202	0.193	0.185	0.161	0.103	0.169
PtHsf-A5a	0.853	ID	0.546	0.502	0.451	0.248	0.261	0.274	0.269	0.259	0.266	0.235	0.255	0.172	0.18	0.175	0.165	0.145	0.149	0.181	0.184	0.167	0.171	0.167	0.171	0.181	0.178	0.184	0.197	0.18	0.188	0.16	0.165	0.131	0.134	0.137	0.143	0.184	0.183	0.048	0.193	0.182	0.207	0.2	0.188	0.186	0.161	0.104	0.168
AtHsf-A5	0.564	0.546	ID	0.448	0.454	0.26	0.263	0.276	0.268	0.261	0.262	0.234	0.277	0.17	0.179	0.173	0.166	0.16	0.162	0.177	0.178	0.165	0.165	0.163	0.185	0.19	0.187	0.169	0.182	0.174	0.183	0.164	0.175	0.143	0.141	0.159	0.148	0.179	0.172	0.043	0.169	0.161	0.185	0.172	0.178	0.177	0.171	0.104	0.169
DcaHsf-A5	0.531	0.502	0.448	ID	0.398	0.234	0.245	0.251	0.25	0.265	0.254	0.232	0.257	0.159	0.167	0.176	0.173	0.136	0.141	0.168	0.174	0.16	0.159	0.162	0.158	0.175	0.163	0.165	0.181	0.191	0.189	0.151	0.165	0.128	0.126	0.14	0.146	0.181	0.173	0.049	0.168	0.168	0.196	0.192	0.188	0.176	0.152	0.084	0.157
OsHsf-A5	0.449	0.451	0.454	0.398	ID	0.258	0.266	0.286	0.275	0.261	0.292	0.258	0.291	0.169	0.178	0.204	0.185	0.166	0.174	0.189	0.186	0.168	0.183	0.166	0.185	0.198	0.173	0.188	0.199	0.196	0.2	0.194	0.165	0.134	0.138	0.166	0.166	0.195	0.191	0.055	0.201	0.179	0.206	0.196	0.185	0.204	0.179	0.109	0.185
AtHsf-A4b	0.241	0.248	0.26	0.234	0.258	ID	0.567	0.509	0.511	0.487	0.373	0.333	0.306	0.174	0.185	0.189	0.184	0.145	0.153	0.183	0.185	0.17	0.177	0.169	0.175	0.194	0.183	0.199	0.2	0.219	0.221	0.169	0.169	0.137	0.141	0.171	0.145	0.17	0.18	0.067	0.166	0.165	0.191	0.19	0.187	0.183	0.186	0.115	0.196
AtHsf-A4a	0.255	0.261	0.263	0.245	0.266	0.567	ID	0.548	0.545	0.477	0.366	0.357	0.315	0.186	0.197	0.2	0.183	0.157	0.159	0.202	0.195	0.171	0.18	0.177	0.191	0.209	0.2	0.193	0.203	0.209	0.217	0.177	0.192	0.134	0.142	0.158	0.156	0.183	0.187	0.051	0.184	0.175	0.202	0.202	0.201	0.198	0.205	0.134	0.219
PtHsf-A4c	0.283	0.274	0.276	0.251	0.286	0.509	0.548	ID	0.872	0.526	0.409	0.401	0.33	0.21	0.222	0.212	0.211	0.176	0.169	0.217	0.216	0.181	0.195	0.181	0.202	0.217	0.208	0.21	0.21	0.224	0.232	0.198	0.195	0.14	0.144	0.16	0.172	0.208	0.218	0.06	0.206	0.194	0.221	0.217	0.212	0.21	0.199	0.13	0.199
PtHsf-A4a	0.275	0.269	0.268	0.25	0.275	0.511	0.545	0.872	ID	0.535	0.405	0.403	0.326	0.208	0.22	0.21	0.209	0.168	0.167	0.214	0.216	0.18	0.191	0.177	0.198	0.217	0.204	0.206	0.206	0.222	0.228	0.19	0.193	0.14	0.144	0.158	0.17	0.2	0.208	0.06	0.195	0.189	0.215	0.217	0.214	0.21	0.207	0.137	0.199
DcaHsf-A4	0.262	0.259	0.261	0.265	0.261	0.487	0.477	0.526	0.535	ID	0.381	0.367	0.307	0.176	0.186	0.199	0.195	0.149	0.162	0.203	0.201	0.177	0.196	0.193	0.192	0.213	0.198	0.211	0.209	0.225	0.221	0.179	0.181	0.15	0.156	0.157	0.166	0.198	0.196	0.06	0.181	0.173	0.201	0.202	0.205	0.191	0.184	0.113	0.19
OsHsf-A4b	0.274	0.266	0.262	0.254	0.292	0.373	0.366	0.409	0.405	0.381	ID	0.378	0.361	0.173	0.183	0.174	0.175	0.156	0.165	0.197	0.192	0.16	0.171	0.182	0.173	0.189	0.185	0.188	0.197	0.212	0.212	0.187	0.183	0.143	0.152	0.149	0.16	0.193	0.184	0.062	0.198	0.181	0.207	0.194	0.191	0.214	0.175	0.105	0.173
PtHsf-A4b	0.237	0.235	0.234	0.232	0.258	0.333	0.357	0.401	0.403	0.367	0.378	ID	0.317	0.191	0.202	0.193	0.194	0.156	0.181	0.212	0.212	0.191	0.184	0.182	0.205	0.222	0.212	0.215	0.232	0.22	0.224	0.189	0.181	0.145	0.152	0.151	0.167	0.213	0.219	0.064	0.219	0.206	0.236	0.224	0.246	0.226	0.2	0.125	0.186
OsHsf-A4d	0.265	0.255	0.277	0.257	0.291	0.306	0.315	0.33	0.326	0.307	0.361	0.317	ID	0.188	0.198	0.215	0.209	0.165	0.177	0.222	0.22	0.188	0.183	0.181	0.21	0.225	0.205	0.206	0.218	0.217	0.227	0.195	0.179	0.148	0.162	0.164	0.164	0.198	0.195	0.059	0.194	0.192	0.213	0.223	0.206	0.232	0.174	0.11	0.171
DcaHsf-A2a	0.174	0.172	0.17	0.159	0.169	0.174	0.186	0.21	0.208	0.176	0.173	0.191	0.188	ID	0.942	0.476	0.482	0.262	0.293	0.381	0.371	0.319	0.285	0.267	0.371	0.355	0.347	0.361	0.369	0.345	0.356	0.321	0.281	0.232	0.232	0.229	0.266	0.223	0.232	0.079	0.222	0.2	0.223	0.224	0.231	0.217	0.211	0.131	0.202
DcaHsf-A2b	0.182	0.18	0.179	0.167	0.178	0.185	0.197	0.222	0.22	0.186	0.183	0.202	0.198	0.942	ID	0.506	0.511	0.277	0.311	0.404	0.394	0.336	0.304	0.285	0.393	0.377	0.367	0.355	0.392	0.366	0.378	0.34	0.301	0.246	0.246	0.244	0.281	0.234	0.243	0.086	0.232	0.208	0.233	0.234	0.243	0.228	0.223	0.14	0.214
AtHsf-A2	0.184	0.175	0.173	0.176	0.204	0.189	0.2	0.212	0.21	0.199	0.174	0.193	0.215	0.476	0.506	ID	0.545	0.318	0.317	0.39	0.382	0.336	0.338	0.313	0.371	0.361	0.349	0.356	0.396	0.371	0.372	0.378	0.314	0.266	0.259	0.277	0.296	0.239	0.245	0.095	0.23	0.218	0.244	0.239	0.246	0.239	0.237	0.143	0.221
PtHsf-A2	0.175	0.165	0.166	0.173	0.185	0.184	0.183	0.211	0.209	0.195	0.175	0.194	0.209	0.482	0.511	0.545	ID	0.277	0.298	0.335	0.345	0.305	0.301	0.276	0.346	0.343	0.319	0.314	0.359	0.355	0.351	0.331	0.263	0.25	0.261	0.237	0.293	0.247	0.26	0.09	0.234	0.223	0.237	0.245	0.251	0.244	0.225	0.135	0.211
OsHsf-A7	0.15	0.145	0.16	0.136	0.166	0.145	0.157	0.176	0.168	0.149	0.156	0.156	0.165	0.262	0.277	0.318	0.277	ID	0.342	0.263	0.269	0.239	0.245	0.241	0.256	0.249	0.256	0.271	0.287	0.265	0.299	0.288	0.229	0.234	0.221	0.212	0.238	0.174	0.175	0.068	0.166	0.167	0.186	0.175	0.184	0.175	0.165	0.093	0.157
OsHsf-A2f	0.154	0.149	0.162	0.141	0.174	0.153	0.159	0.169	0.167	0.162	0.165	0.181	0.177	0.293	0.311	0.317	0.298	0.342	ID	0.306	0.308	0.259	0.3	0.284	0.277	0.272	0.285	0.281	0.316	0.295	0.312	0.305	0.264	0.227	0.217	0.214	0.218	0.2	0.203	0.087	0.201	0.187	0.216	0.21	0.218	0.216	0.195	0.122	0.188
PtHsf-A7a	0.179	0.181	0.177	0.168	0.189	0.183	0.202	0.217	0.214	0.203	0.197	0.212	0.222	0.381	0.404	0.39	0.335	0.263	0.306	ID	0.845	0.518	0.481	0.418	0.513	0.487	0.451	0.449	0.481	0.469	0.453	0.401	0.324	0.236	0.247	0.24	0.273	0.26	0.265	0.103	0.253	0.238	0.272	0.257	0.254	0.251	0.251	0.161	0.229
PtHsf-A7b	0.182	0.184	0.178	0.174	0.186	0.185	0.195	0.216	0.216	0.201	0.192	0.212	0.22	0.371	0.394	0.382	0.345	0.269	0.308	0.845	ID	0.5	0.47	0.434	0.503	0.476	0.439	0.436	0.47	0.469	0.447	0.4	0.329	0.234	0.245	0.25	0.273	0.256	0.269	0.092	0.241	0.233	0.263	0.254	0.254	0.252	0.256	0.162	0.234
DcaHsf-A7	0.169	0.167	0.165	0.16	0.168	0.17	0.171	0.181	0.18	0.177	0.16	0.191	0.188	0.319	0.336	0.336	0.305	0.239	0.259	0.518	0.5	ID	0.389	0.343	0.42	0.394	0.383	0.371	0.405	0.396	0.386	0.341	0.287	0.211	0.226	0.201	0.229	0.223	0.235	0.076	0.212	0.202	0.227	0.222	0.226	0.206	0.207	0.13	0.205
AtHsf-A7a	0.167	0.171	0.165	0.159	0.183	0.177	0.18	0.195	0.191	0.196	0.171	0.184	0.183	0.285	0.304	0.338	0.301	0.245	0.3	0.481	0.47	0.389	ID	0.511	0.361	0.371	0.34	0.384	0.394	0.365	0.372	0.327	0.365	0.254	0.236	0.247	0.246	0.202	0.209	0.064	0.193	0.178	0.207	0.212	0.211	0.2	0.212	0.136	0.222
AtHsf-A7b	0.167	0.167	0.163	0.162	0.166	0.169	0.177	0.181	0.177	0.193	0.182	0.182	0.181	0.267	0.285	0.313	0.276	0.241	0.284	0.418	0.434	0.343	0.511	ID	0.325	0.313	0.295	0.324	0.358	0.335	0.32	0.297	0.329	0.225	0.217	0.222	0.233	0.183	0.184	0.068	0.17	0.161	0.185	0.192	0.195	0.176	0.198	0.112	0.203
PtHsf-A6a	0.171	0.171	0.185	0.158	0.185	0.175	0.191	0.202	0.198	0.192	0.173	0.205	0.21	0.371	0.393	0.371	0.346	0.256	0.277	0.513	0.503	0.42	0.361	0.325	ID	0.736	0.535	0.415	0.461	0.427	0.442	0.39	0.32	0.242	0.248	0.245	0.257	0.254	0.265	0.098	0.244	0.228	0.258	0.251	0.255	0.247	0.236	0.156	0.232
PtHsf-A6b	0.181	0.181	0.19	0.175	0.198	0.194	0.209	0.217	0.217	0.213	0.189	0.222	0.225	0.355	0.377	0.361	0.343	0.249	0.272	0.487	0.476	0.394	0.371	0.313	0.736	ID	0.516	0.392	0.445	0.424	0.434	0.359	0.33	0.228	0.243	0.243	0.244	0.261	0.271	0.108	0.247	0.222	0.249	0.255	0.27	0.248	0.243	0.164	0.234
AtHsf-A6b	0.178	0.178	0.187	0.163	0.173	0.183	0.2	0.208	0.204	0.198	0.185	0.212	0.205	0.347	0.367	0.349	0.319	0.256	0.285	0.451	0.439	0.383	0.34	0.295	0.535	0.516	ID	0.405	0.438	0.399	0.418	0.353	0.324	0.221	0.233	0.22	0.235	0.243	0.244	0.082	0.23	0.221	0.246	0.236	0.254	0.238	0.21	0.146	0.213
OsHsf-A2d	0.188	0.184	0.169	0.165	0.188	0.199	0.193	0.21	0.206	0.211	0.188	0.215	0.206	0.361	0.355	0.356	0.314	0.271	0.281	0.449	0.436	0.371	0.384	0.324	0.415	0.392	0.405	ID	0.612	0.471	0.489	0.381	0.292	0.22	0.233	0.216	0.26	0.222	0.227	0.087	0.221	0.202	0.226	0.227	0.226	0.21	0.209	0.156	0.201
OsHsf-A2c	0.189	0.197	0.182	0.181	0.199	0.2	0.203	0.21	0.206	0.209	0.197	0.232	0.218	0.369	0.392	0.396	0.359	0.287	0.316	0.481	0.47	0.405	0.394	0.358	0.461	0.445	0.438	0.612	ID	0.523	0.547	0.419	0.321	0.243	0.258	0.248	0.277	0.256	0.254	0.106	0.251	0.225	0.252	0.251	0.263	0.242	0.218	0.146	0.219
OsHsf-A2e	0.187	0.18	0.174	0.191	0.196	0.219	0.209	0.224	0.222	0.225	0.212	0.22	0.217	0.345	0.366	0.371	0.355	0.265	0.295	0.469	0.469	0.396	0.365	0.335	0.427	0.424	0.399	0.471	0.523	ID	0.643	0.395	0.312	0.226	0.234	0.241	0.252	0.262	0.261	0.092	0.248	0.223	0.243	0.252	0.251	0.238	0.23	0.149	0.234
OsHsf-A2b	0.192	0.188	0.183	0.189	0.2	0.221	0.217	0.232	0.228	0.221	0.212	0.224	0.227	0.356	0.378	0.372	0.351	0.299	0.312	0.453	0.447	0.386	0.372	0.32	0.442	0.434	0.418	0.489	0.547	0.643	ID	0.41	0.3	0.219	0.226	0.231	0.259	0.241	0.248	0.086	0.238	0.224	0.252	0.249	0.249	0.236	0.223	0.151	0.238
OsHsf-A2a	0.164	0.16	0.164	0.151	0.194	0.169	0.177	0.198	0.19	0.179	0.187	0.189	0.195	0.321	0.34	0.378	0.331	0.288	0.305	0.401	0.4	0.341	0.327	0.297	0.39	0.359	0.353	0.381	0.419	0.395	0.41	ID	0.271	0.249	0.253	0.231	0.261	0.233	0.237	0.1	0.218	0.212	0.233	0.251	0.239	0.242	0.207	0.126	0.211
AtHsf-A6a	0.169	0.165	0.175	0.165	0.165	0.169	0.192	0.195	0.193	0.181	0.183	0.181	0.179	0.281	0.301	0.314	0.263	0.229	0.264	0.324	0.329	0.287	0.365	0.329	0.32	0.33	0.324	0.292	0.321	0.312	0.3	0.271	ID	0.212	0.201	0.215	0.199	0.195	0.193	0.092	0.173	0.162	0.188	0.193	0.203	0.176	0.213	0.132	0.197
DcaHsf-A9b	0.14	0.131	0.143	0.128	0.134	0.137	0.134	0.14	0.14	0.15	0.143	0.145	0.148	0.232	0.246	0.266	0.25	0.234	0.227	0.236	0.234	0.211	0.254	0.225	0.242	0.228	0.221	0.22	0.243	0.226	0.219	0.249	0.212	ID	0.74	0.282	0.257	0.146	0.153	0.077	0.152	0.14	0.151	0.147	0.161	0.153	0.17	0.097	0.166
DcaHsf-A9a	0.14	0.134	0.141	0.126	0.138	0.141	0.142	0.144	0.144	0.156	0.152	0.152	0.162	0.232	0.246	0.259	0.261	0.221	0.217	0.247	0.245	0.226	0.236	0.217	0.248	0.243	0.233	0.233	0.258	0.234	0.226	0.253	0.201	0.74	ID	0.262	0.304	0.153	0.158	0.064	0.159	0.152	0.161	0.154	0.176	0.16	0.17	0.102	0.163
AtHsf-A9	0.146	0.137	0.159	0.14	0.166	0.171	0.158	0.16	0.158	0.157	0.149	0.151	0.164	0.229	0.244	0.277	0.237	0.212	0.214	0.24	0.25	0.201	0.247	0.222	0.245	0.243	0.22	0.216	0.248	0.241	0.231	0.231	0.215	0.282	0.262	ID	0.323	0.173	0.165	0.08	0.161	0.149	0.168	0.166	0.16	0.163	0.186	0.104	0.183
PtHsf-A9	0.15	0.143	0.148	0.146	0.166	0.145	0.156	0.172	0.17	0.166	0.16	0.167	0.164	0.266	0.281	0.296	0.293	0.238	0.218	0.273	0.273	0.229	0.246	0.233	0.257	0.244	0.235	0.26	0.277	0.252	0.259	0.261	0.199	0.257	0.304	0.323	ID	0.184	0.187	0.063	0.182	0.165	0.171	0.17	0.177	0.189	0.185	0.112	0.177
AtHsf-A1d	0.19	0.184	0.179	0.181	0.195	0.17	0.183	0.208	0.2	0.198	0.193	0.213	0.198	0.223	0.234	0.239	0.247	0.174	0.2	0.26	0.256	0.223	0.202	0.183	0.254	0.261	0.243	0.222	0.256	0.262	0.241	0.233	0.195	0.146	0.153	0.173	0.184	ID	0.623	0.093	0.452	0.385	0.431	0.409	0.385	0.419	0.274	0.196	0.261
AtHsf-A1b	0.192	0.183	0.172	0.173	0.191	0.18	0.187	0.218	0.208	0.196	0.184	0.219	0.195	0.232	0.243	0.245	0.26	0.175	0.203	0.265	0.269	0.235	0.209	0.184	0.265	0.271	0.244	0.227	0.254	0.261	0.248	0.237	0.193	0.153	0.158	0.165	0.187	0.623	ID	0.095	0.473	0.401	0.444	0.408	0.404	0.425	0.284	0.196	0.271
PtHsf-A1d	0.053	0.048	0.043	0.049	0.055	0.067	0.051	0.06	0.06	0.06	0.062	0.064	0.059	0.079	0.086	0.095	0.09	0.068	0.087	0.103	0.092	0.076	0.064	0.068	0.098	0.108	0.082	0.087	0.106	0.092	0.086	0.1	0.092	0.077	0.064	0.08	0.063	0.093	0.095	ID	0.111	0.087	0.104	0.09	0.098	0.079	0.078	0.097	0.071
PtHsf-A1b	0.199	0.193	0.169	0.168	0.201	0.166	0.184	0.206	0.195	0.181	0.198	0.219	0.194	0.222	0.232	0.23	0.234	0.166	0.201	0.253	0.241	0.212	0.193	0.17	0.244	0.247	0.23	0.221	0.251	0.248	0.238	0.218	0.173	0.152	0.159	0.161	0.182	0.452	0.473	0.111	ID	0.437	0.492	0.417	0.417	0.446	0.264	0.182	0.247
PtHsf-A1c	0.185	0.182	0.161	0.168	0.179	0.165	0.175	0.194	0.189	0.173	0.181	0.206	0.192	0.2	0.208	0.218	0.223	0.167	0.187	0.238	0.233	0.202	0.178	0.161	0.228	0.222	0.221	0.202	0.225	0.223	0.224	0.212	0.162	0.14	0.152	0.149	0.165	0.385	0.401	0.087	0.437	ID	0.694	0.465	0.447	0.428	0.234	0.174	0.222
PtHsf-A1a	0.214	0.207	0.185	0.196	0.206	0.191	0.202	0.221	0.215	0.201	0.207	0.236	0.213	0.223	0.233	0.244	0.237	0.186	0.216	0.272	0.263	0.227	0.207	0.185	0.258	0.249	0.246	0.226	0.252	0.243	0.252	0.233	0.188	0.151	0.161	0.168	0.171	0.431	0.444	0.104	0.492	0.694	ID	0.513	0.477	0.471	0.258	0.192	0.259
DcaHsf-A1	0.202	0.2	0.172	0.192	0.196	0.19	0.202	0.217	0.217	0.202	0.194	0.224	0.223	0.224	0.234	0.239	0.245	0.175	0.21	0.257	0.254	0.222	0.212	0.192	0.251	0.255	0.236	0.227	0.251	0.252	0.249	0.251	0.193	0.147	0.154	0.166	0.17	0.409	0.408	0.09	0.417	0.465	0.513	ID	0.445	0.427	0.273	0.201	0.268
AtHsf-A1c	0.193	0.188	0.178	0.188	0.185	0.187	0.201	0.212	0.214	0.205	0.191	0.246	0.206	0.231	0.243	0.246	0.251	0.184	0.218	0.254	0.254	0.226	0.211	0.195	0.255	0.27	0.254	0.226	0.263	0.251	0.249	0.239	0.203	0.161	0.176	0.16	0.177	0.385	0.404	0.098	0.417	0.447	0.477	0.445	ID	0.431	0.275	0.208	0.267
OsHsf-A1a	0.185	0.186	0.177	0.176	0.204	0.183	0.198	0.21	0.21	0.191	0.214	0.226	0.232	0.217	0.228	0.239	0.244	0.175	0.216	0.251	0.252	0.206	0.2	0.176	0.247	0.248	0.238	0.21	0.242	0.238	0.236	0.242	0.176	0.153	0.16	0.163	0.189	0.419	0.425	0.079	0.446	0.428	0.471	0.427	0.431	ID	0.262	0.192	0.269
PtHsf-A8b	0.161	0.161	0.171	0.152	0.179	0.186	0.205	0.199	0.207	0.184	0.175	0.2	0.174	0.211	0.223	0.237	0.225	0.165	0.195	0.251	0.256	0.207	0.212	0.198	0.236	0.243	0.21	0.209	0.218	0.23	0.223	0.207	0.213	0.17	0.17	0.186	0.185	0.274	0.284	0.078	0.264	0.234	0.258	0.273	0.275	0.262	ID	0.684	0.465
PtHsf-A8a	0.103	0.104	0.104	0.084	0.109	0.115	0.134	0.13	0.137	0.113	0.105	0.125	0.11	0.131	0.14	0.143	0.135	0.093	0.122	0.161	0.162	0.13	0.136	0.112	0.156	0.164	0.146	0.156	0.146	0.149	0.151	0.126	0.132	0.097	0.102	0.104	0.112	0.196	0.196	0.097	0.182	0.174	0.192	0.201	0.208	0.192	0.684	ID	0.34
AtHsf-A8	0.169	0.168	0.169	0.157	0.185	0.196	0.219	0.199	0.199	0.19	0.173	0.186	0.171	0.202	0.214	0.221	0.211	0.157	0.188	0.229	0.234	0.205	0.222	0.203	0.232	0.234	0.213	0.201	0.219	0.234	0.238	0.211	0.197	0.166	0.163	0.183	0.177	0.261	0.271	0.071	0.247	0.222	0.259	0.268	0.267	0.269	0.465	0.34	ID
AtHsf-A1a	0.188	0.186	0.18	0.171	0.179	0.189	0.2	0.215	0.208	0.198	0.206	0.221	0.196	0.259	0.272	0.255	0.254	0.189	0.208	0.269	0.266	0.229	0.203	0.19	0.277	0.272	0.25	0.246	0.264	0.263	0.252	0.232	0.2	0.178	0.177	0.169	0.198	0.349	0.36	0.082	0.326	0.364	0.385	0.365	0.38	0.36	0.28	0.205	0.254
OsHsf-A9	0.156	0.149	0.135	0.13	0.144	0.169	0.15	0.163	0.153	0.15	0.16	0.171	0.172	0.2	0.21	0.23	0.22	0.17	0.191	0.234	0.221	0.186	0.217	0.193	0.21	0.207	0.208	0.217	0.233	0.228	0.222	0.235	0.18	0.172	0.166	0.163	0.181	0.243	0.257	0.082	0.241	0.239	0.254	0.262	0.262	0.257	0.237	0.162	0.248
DcaHsf-C1	0.09	0.097	0.084	0.09	0.099	0.131	0.127	0.128	0.121	0.128	0.097	0.115	0.1	0.158	0.167	0.172	0.15	0.127	0.142	0.156	0.161	0.136	0.174	0.171	0.142	0.153	0.139	0.134	0.161	0.167	0.16	0.145	0.164	0.134	0.111	0.117	0.101	0.118	0.117	0.138	0.11	0.101	0.119	0.121	0.118	0.113	0.114	0.107	0.122
PtHsf-C1	0.149	0.149	0.15	0.143	0.164	0.162	0.186	0.191	0.187	0.175	0.155	0.175	0.151	0.199	0.208	0.201	0.184	0.174	0.173	0.202	0.213	0.186	0.21	0.204	0.188	0.196	0.187	0.184	0.218	0.214	0.21	0.192	0.196	0.157	0.157	0.147	0.154	0.174	0.175	0.055	0.168	0.147	0.175	0.176	0.176	0.165	0.188	0.11	0.194
AtHsf-C1	0.155	0.153	0.153	0.155	0.165	0.173	0.184	0.178	0.174	0.177	0.154	0.179	0.16	0.183	0.192	0.193	0.179	0.146	0.181	0.186	0.19	0.158	0.184	0.189	0.179	0.183	0.163	0.164	0.176	0.194	0.185	0.177	0.189	0.161	0.155	0.157	0.153	0.159	0.166	0.055	0.157	0.148	0.168	0.174	0.175	0.158	0.168	0.092	0.182
OsHsf-C1a	0.154	0.147	0.145	0.154	0.151	0.165	0.167	0.181	0.179	0.178	0.164	0.172	0.166	0.198	0.199	0.212	0.2	0.195	0.202	0.191	0.191	0.165	0.205	0.182	0.183	0.192	0.182	0.183	0.206	0.204	0.208	0.179	0.205	0.171	0.154	0.146	0.15	0.164	0.174	0.066	0.167	0.156	0.181	0.18	0.184	0.173	0.157	0.092	0.156
OsHsf-C1b	0.136	0.13	0.133	0.143	0.147	0.18	0.161	0.167	0.156	0.166	0.152	0.175	0.165	0.199	0.209	0.217	0.194	0.185	0.208	0.219	0.216	0.182	0.224	0.222	0.199	0.2	0.187	0.189	0.227	0.212	0.207	0.206	0.202	0.165	0.151	0.167	0.151	0.169	0.176	0.084	0.159	0.146	0.172	0.173	0.174	0.171	0.161	0.088	0.162
OsHsf-C2a	0.149	0.144	0.151	0.141	0.174	0.175	0.173	0.174	0.162	0.183	0.159	0.176	0.165	0.195	0.205	0.219	0.205	0.193	0.235	0.209	0.212	0.179	0.229	0.224	0.2	0.198	0.182	0.205	0.221	0.226	0.221	0.217	0.206	0.169	0.167	0.176	0.174	0.183	0.187	0.064	0.179	0.148	0.178	0.171	0.169	0.181	0.174	0.091	0.187
OsHsf-C2b	0.149	0.15	0.142	0.143	0.157	0.17	0.167	0.165	0.161	0.175	0.152	0.169	0.174	0.203	0.213	0.228	0.198	0.184	0.237	0.203	0.205	0.188	0.23	0.226	0.208	0.205	0.195	0.205	0.226	0.219	0.216	0.211	0.208	0.187	0.177	0.178	0.155	0.175	0.174	0.064	0.166	0.146	0.168	0.169	0.172	0.17	0.174	0.1	0.181
DcaHsf-A3	0.183	0.183	0.162	0.156	0.181	0.169	0.183	0.195	0.188	0.171	0.16	0.174	0.178	0.214	0.213	0.207	0.202	0.173	0.159	0.219	0.221	0.196	0.186	0.182	0.215	0.224	0.202	0.204	0.209	0.21	0.202	0.191	0.181	0.154	0.155	0.17	0.176	0.189	0.195	0.059	0.183	0.168	0.181	0.194	0.189	0.178	0.178	0.105	0.169
PtHsf-A3	0.2	0.197	0.174	0.171	0.182	0.168	0.194	0.202	0.197	0.185	0.183	0.195	0.196	0.201	0.212	0.198	0.183	0.179	0.172	0.234	0.234	0.21	0.188	0.181	0.216	0.221	0.219	0.209	0.212	0.212	0.21	0.201	0.192	0.149	0.151	0.175	0.171	0.206	0.206	0.057	0.211	0.192	0.206	0.208	0.21	0.195	0.185	0.115	0.174
AtHsf-A3	0.176	0.181	0.151	0.164	0.167	0.164	0.171	0.179	0.179	0.16	0.155	0.176	0.173	0.192	0.203	0.193	0.171	0.164	0.169	0.207	0.209	0.187	0.188	0.202	0.193	0.197	0.186	0.181	0.197	0.202	0.183	0.187	0.186	0.171	0.163	0.191	0.179	0.181	0.175	0.052	0.17	0.161	0.173	0.185	0.181	0.171	0.175	0.108	0.152
OsHsf-A3	0.157	0.15	0.144	0.137	0.149	0.14	0.158	0.165	0.16	0.152	0.156	0.171	0.176	0.182	0.191	0.19	0.18	0.172	0.19	0.185	0.181	0.178	0.169	0.164	0.184	0.191	0.196	0.193	0.197	0.183	0.189	0.199	0.16	0.161	0.164	0.14	0.16	0.178	0.171	0.042	0.17	0.163	0.177	0.182	0.181	0.17	0.14	0.093	0.151
DcaHsf-B2a	0.127	0.123	0.124	0.116	0.134	0.141	0.134	0.124	0.128	0.132	0.133	0.143	0.147	0.153	0.16	0.156	0.145	0.146	0.158	0.168	0.162	0.148	0.163	0.164	0.171	0.164	0.167	0.147	0.167	0.173	0.153	0.169	0.173	0.138	0.122	0.137	0.126	0.135	0.126	0.051	0.122	0.115	0.13	0.137	0.138	0.14	0.137	0.078	0.138
DcaHsf-B2b	0.127	0.123	0.124	0.116	0.134	0.141	0.134	0.124	0.128	0.132	0.133	0.143	0.147	0.153	0.16	0.156	0.145	0.146	0.158	0.168	0.162	0.148	0.163	0.164	0.171	0.164	0.167	0.147	0.167	0.173	0.153	0.169	0.173	0.138	0.122	0.137	0.126	0.135	0.126	0.051	0.122	0.115	0.13	0.137	0.138	0.14	0.137	0.078	0.138
PtHsf-B2c	0.135	0.14	0.128	0.133	0.14	0.162	0.161	0.143	0.145	0.158	0.149	0.152	0.15	0.167	0.176	0.164	0.154	0.144	0.153	0.17	0.166	0.138	0.174	0.185	0.168	0.164	0.168	0.143	0.168	0.175	0.16	0.169	0.17	0.145	0.131	0.16	0.135	0.133	0.131	0.055	0.125	0.122	0.136	0.129	0.131	0.142	0.133	0.059	0.143
PtHsf-B2a	0.131	0.131	0.128	0.134	0.134	0.156	0.15	0.144	0.141	0.153	0.15	0.151	0.145	0.17	0.179	0.179	0.159	0.147	0.162	0.174	0.168	0.151	0.168	0.171	0.169	0.174	0.173	0.155	0.176	0.18	0.17	0.175	0.181	0.139	0.128	0.161	0.14	0.143	0.138	0.049	0.13	0.127	0.145	0.143	0.143	0.154	0.141	0.069	0.155
AtHsf-B2b	0.121	0.119	0.129	0.123	0.13	0.128	0.129	0.125	0.127	0.126	0.127	0.129	0.13	0.144	0.151	0.143	0.144	0.145	0.155	0.149	0.148	0.131	0.143	0.153	0.151	0.147	0.145	0.134	0.151	0.151	0.145	0.161	0.15	0.145	0.135	0.132	0.124	0.128	0.121	0.045	0.121	0.113	0.132	0.123	0.125	0.131	0.122	0.064	0.122
PtHsf-B2b	0.133	0.127	0.145	0.133	0.135	0.153	0.151	0.136	0.136	0.142	0.133	0.139	0.134	0.16	0.168	0.139	0.151	0.148	0.15	0.171	0.17	0.149	0.158	0.161	0.16	0.157	0.154	0.149	0.171	0.166	0.16	0.167	0.158	0.142	0.124	0.148	0.141	0.127	0.127	0.049	0.124	0.115	0.138	0.135	0.141	0.129	0.134	0.068	0.132
DcaHsf-B2c	0.132	0.136	0.146	0.13	0.137	0.144	0.152	0.133	0.131	0.142	0.124	0.142	0.132	0.141	0.148	0.142	0.148	0.135	0.138	0.153	0.147	0.136	0.138	0.148	0.152	0.149	0.145	0.135	0.147	0.158	0.151	0.147	0.154	0.146	0.126	0.147	0.123	0.127	0.122	0.056	0.125	0.116	0.131	0.128	0.126	0.13	0.131	0.064	0.132
OsHsf-B2b	0.096	0.093	0.092	0.095	0.101	0.097	0.099	0.091	0.091	0.098	0.098	0.099	0.098	0.098	0.101	0.109	0.104	0.111	0.118	0.101	0.102	0.101	0.094	0.105	0.101	0.094	0.102	0.107	0.114	0.112	0.116	0.108	0.095	0.099	0.091	0.098	0.101	0.107	0.106	0.028	0.102	0.111	0.113	0.108	0.105	0.124	0.103	0.054	0.094
OsHsf-B2c	0.131	0.132	0.127	0.129	0.128	0.127	0.134	0.12	0.118	0.125	0.124	0.132	0.133	0.133	0.138	0.145	0.131	0.139	0.139	0.128	0.125	0.119	0.115	0.133	0.127	0.126	0.129	0.134	0.142	0.138	0.136	0.141	0.131	0.136	0.129	0.122	0.134	0.12	0.116	0.036	0.112	0.108	0.126	0.123	0.123	0.128	0.124	0.067	0.111
AtHsf-B2a	0.135	0.129	0.14	0.131	0.13	0.158	0.153	0.134	0.134	0.146	0.125	0.148	0.142	0.17	0.176	0.155	0.153	0.15	0.159	0.154	0.157	0.142	0.159	0.162	0.164	0.16	0.161	0.15	0.158	0.155	0.15	0.154	0.182	0.139	0.128	0.153	0.125	0.137	0.138	0.056	0.129	0.12	0.135	0.141	0.134	0.132	0.132	0.065	0.136
OsHsf-B2a	0.135	0.131	0.133	0.125	0.134	0.157	0.144	0.144	0.14	0.15	0.142	0.134	0.139	0.164	0.172	0.168	0.167	0.143	0.188	0.161	0.161	0.147	0.187	0.175	0.161	0.162	0.148	0.15	0.172	0.169	0.168	0.164	0.172	0.151	0.144	0.145	0.133	0.132	0.137	0.052	0.134	0.127	0.141	0.145	0.132	0.142	0.147	0.069	0.142
DcaHsf-B3a	0.127	0.129	0.135	0.13	0.124	0.151	0.132	0.14	0.136	0.15	0.138	0.131	0.116	0.163	0.172	0.162	0.148	0.152	0.172	0.162	0.167	0.147	0.189	0.17	0.158	0.16	0.16	0.156	0.185	0.172	0.173	0.171	0.174	0.162	0.14	0.142	0.131	0.125	0.124	0.07	0.121	0.108	0.129	0.121	0.133	0.131	0.136	0.057	0.132
DcaHsf-B3b	0.127	0.129	0.135	0.13	0.124	0.151	0.132	0.14	0.136	0.15	0.138	0.131	0.116	0.163	0.172	0.162	0.148	0.152	0.172	0.162	0.167	0.147	0.189	0.17	0.158	0.16	0.16	0.156	0.185	0.172	0.173	0.171	0.174	0.162	0.14	0.142	0.131	0.125	0.124	0.07	0.121	0.108	0.129	0.121	0.133	0.131	0.136	0.057	0.132
PtHsf-B3b	0.127	0.124	0.128	0.127	0.124	0.161	0.141	0.144	0.14	0.157	0.148	0.144	0.127	0.166	0.175	0.173	0.16	0.154	0.193	0.158	0.158	0.147	0.194	0.177	0.158	0.169	0.174	0.165	0.192	0.169	0.163	0.175	0.192	0.177	0.156	0.147	0.137	0.128	0.131	0.071	0.13	0.115	0.136	0.135	0.136	0.143	0.136	0.063	0.13
PtHsf-B3a	0.125	0.122	0.13	0.127	0.12	0.165	0.144	0.143	0.139	0.154	0.144	0.139	0.129	0.165	0.173	0.174	0.166	0.156	0.189	0.162	0.162	0.146	0.198	0.175	0.164	0.172	0.171	0.159	0.188	0.167	0.167	0.167	0.187	0.178	0.157	0.154	0.134	0.127	0.132	0.076	0.132	0.117	0.136	0.134	0.135	0.141	0.14	0.063	0.133
AtHsf-B3	0.13	0.124	0.126	0.126	0.124	0.162	0.141	0.154	0.156	0.154	0.138	0.144	0.129	0.152	0.16	0.171	0.149	0.147	0.182	0.164	0.167	0.146	0.195	0.195	0.158	0.159	0.169	0.157	0.187	0.174	0.175	0.17	0.186	0.17	0.139	0.147	0.132	0.123	0.117	0.06	0.113	0.106	0.123	0.125	0.129	0.13	0.126	0.06	0.119
PtHsf-B4d	0.141	0.14	0.142	0.143	0.15	0.146	0.145	0.139	0.141	0.151	0.146	0.145	0.14	0.171	0.18	0.164	0.155	0.141	0.186	0.184	0.181	0.152	0.2	0.209	0.176	0.176	0.173	0.159	0.175	0.175	0.172	0.174	0.187	0.167	0.157	0.164	0.147	0.152	0.149	0.064	0.138	0.128	0.155	0.159	0.142	0.153	0.147	0.068	0.143
PtHsf-B4b	0.137	0.137	0.131	0.135	0.15	0.143	0.134	0.134	0.133	0.137	0.139	0.145	0.13	0.156	0.164	0.158	0.152	0.14	0.178	0.169	0.176	0.149	0.185	0.179	0.165	0.165	0.165	0.158	0.169	0.169	0.164	0.171	0.183	0.159	0.149	0.155	0.14	0.148	0.139	0.06	0.125	0.119	0.14	0.15	0.133	0.141	0.139	0.068	0.131
DcaHsf-B4	0.135	0.134	0.13	0.128	0.144	0.153	0.145	0.146	0.142	0.149	0.148	0.146	0.134	0.172	0.18	0.161	0.15	0.138	0.167	0.177	0.177	0.15	0.195	0.196	0.162	0.167	0.158	0.161	0.182	0.172	0.167	0.17	0.185	0.146	0.135	0.151	0.136	0.133	0.132	0.059	0.13	0.121	0.14	0.145	0.145	0.14	0.135	0.063	0.138
PtHsf-B4a	0.141	0.147	0.132	0.14	0.147	0.143	0.146	0.142	0.143	0.143	0.142	0.147	0.14	0.155	0.163	0.151	0.137	0.131	0.148	0.162	0.16	0.148	0.16	0.166	0.154	0.159	0.158	0.148	0.158	0.158	0.153	0.16	0.163	0.132	0.131	0.129	0.136	0.132	0.13	0.047	0.127	0.12	0.136	0.154	0.148	0.139	0.143	0.072	0.127
PtHsf-B4c	0.138	0.144	0.129	0.136	0.146	0.142	0.145	0.141	0.139	0.142	0.14	0.144	0.135	0.154	0.16	0.15	0.138	0.128	0.146	0.162	0.16	0.147	0.158	0.164	0.153	0.157	0.157	0.148	0.156	0.156	0.151	0.16	0.161	0.13	0.132	0.128	0.13	0.133	0.131	0.047	0.126	0.119	0.136	0.152	0.151	0.138	0.142	0.071	0.124
AtHsf-B4	0.133	0.137	0.128	0.137	0.144	0.137	0.137	0.134	0.134	0.135	0.137	0.141	0.144	0.137	0.144	0.151	0.134	0.144	0.153	0.147	0.151	0.139	0.158	0.157	0.145	0.144	0.154	0.146	0.152	0.154	0.143	0.158	0.154	0.136	0.131	0.139	0.132	0.141	0.136	0.049	0.13	0.123	0.139	0.146	0.139	0.136	0.138	0.073	0.127
OsHsf-B4d	0.147	0.147	0.143	0.149	0.157	0.144	0.14	0.144	0.144	0.152	0.139	0.145	0.14	0.155	0.162	0.163	0.143	0.146	0.17	0.17	0.17	0.144	0.176	0.193	0.145	0.155	0.159	0.158	0.167	0.162	0.155	0.164	0.166	0.141	0.13	0.143	0.143	0.144	0.137	0.056	0.132	0.118	0.14	0.143	0.139	0.143	0.139	0.069	0.133
OsHsf-B4b	0.148	0.148	0.143	0.146	0.15	0.148	0.149	0.141	0.141	0.151	0.146	0.146	0.145	0.159	0.167	0.165	0.142	0.142	0.172	0.175	0.175	0.156	0.184	0.193	0.158	0.159	0.16	0.154	0.163	0.174	0.162	0.162	0.171	0.143	0.127	0.146	0.144	0.138	0.137	0.061	0.139	0.121	0.143	0.141	0.142	0.146	0.144	0.072	0.134
OsHsf-B4a	0.141	0.141	0.133	0.129	0.15	0.15	0.146	0.141	0.139	0.144	0.14	0.145	0.131	0.14	0.146	0.163	0.143	0.14	0.142	0.16	0.158	0.139	0.165	0.174	0.137	0.145	0.141	0.148	0.17	0.155	0.151	0.157	0.145	0.147	0.13	0.134	0.127	0.129	0.124	0.053	0.127	0.117	0.139	0.135	0.134	0.137	0.126	0.059	0.12
OsHsf-B4c	0.14	0.138	0.134	0.133	0.143	0.134	0.14	0.134	0.132	0.136	0.134	0.136	0.126	0.134	0.139	0.143	0.133	0.132	0.139	0.143	0.143	0.132	0.158	0.164	0.131	0.136	0.135	0.14	0.157	0.145	0.141	0.144	0.15	0.131	0.115	0.121	0.115	0.131	0.124	0.049	0.123	0.117	0.136	0.14	0.132	0.134	0.12	0.063	0.113
AtHsf-B1	0.131	0.133	0.137	0.127	0.143	0.154	0.148	0.142	0.143	0.157	0.135	0.15	0.138	0.154	0.162	0.164	0.148	0.14	0.161	0.149	0.149	0.146	0.174	0.165	0.142	0.155	0.142	0.151	0.17	0.174	0.162	0.16	0.172	0.151	0.138	0.151	0.134	0.13	0.125	0.045	0.117	0.11	0.128	0.131	0.132	0.126	0.153	0.077	0.154
PtHsf-B1	0.136	0.138	0.14	0.132	0.147	0.139	0.143	0.143	0.141	0.151	0.147	0.159	0.135	0.16	0.169	0.175	0.156	0.141	0.175	0.169	0.169	0.15	0.194	0.184	0.158	0.171	0.167	0.172	0.185	0.192	0.169	0.192	0.202	0.157	0.147	0.145	0.145	0.14	0.137	0.054	0.126	0.119	0.143	0.142	0.145	0.143	0.162	0.086	0.148
DcaHsf-B1	0.125	0.13	0.133	0.12	0.132	0.145	0.14	0.141	0.137	0.146	0.134	0.146	0.138	0.15	0.158	0.164	0.154	0.136	0.168	0.165	0.167	0.153	0.18	0.169	0.162	0.169	0.15	0.162	0.17	0.177	0.162	0.17	0.17	0.16	0.159	0.147	0.144	0.137	0.139	0.049	0.123	0.112	0.13	0.13	0.14	0.142	0.159	0.083	0.164
OsHsf-B1	0.15	0.137	0.136	0.128	0.147	0.152	0.139	0.139	0.137	0.155	0.141	0.134	0.155	0.156	0.164	0.161	0.156	0.15	0.174	0.168	0.168	0.144	0.176	0.172	0.173	0.177	0.155	0.156	0.182	0.177	0.167	0.174	0.173	0.16	0.153	0.145	0.135	0.129	0.136	0.049	0.123	0.117	0.139	0.137	0.138	0.146	0.143	0.074	0.143
PtHsf-B5b	0.115	0.119	0.12	0.107	0.118	0.135	0.121	0.123	0.121	0.122	0.116	0.128	0.107	0.132	0.139	0.155	0.132	0.109	0.149	0.149	0.143	0.121	0.172	0.186	0.144	0.143	0.136	0.128	0.156	0.153	0.138	0.144	0.162	0.159	0.132	0.15	0.121	0.105	0.109	0.064	0.102	0.088	0.103	0.106	0.1	0.099	0.111	0.042	0.122
PtHsf-B5a	0.119	0.127	0.129	0.109	0.115	0.14	0.137	0.132	0.126	0.138	0.116	0.127	0.112	0.144	0.152	0.147	0.134	0.114	0.155	0.156	0.154	0.13	0.178	0.183	0.154	0.157	0.143	0.137	0.158	0.153	0.148	0.141	0.174	0.16	0.133	0.148	0.117	0.105	0.111	0.072	0.099	0.09	0.107	0.113	0.114	0.097	0.111	0.046	0.112
[truncated: 45 more columns]

## Sheet: Table S3
Table S3 Various cis-acting elements in DcaHsfs.
Functional_classification	site.name	Annotation	DcaHsf-A1	DcaHsf-A2a	DcaHsf-A2b	DcaHsf-A3	DcaHsf-A4	DcaHsf-A5	DcaHsf-A7	DcaHsf-A9a	DcaHsf-A9b	DcaHsf-B1	DcaHsf-B2a	DcaHsf-B2b	DcaHsf-B2c	DcaHsf-B3a	DcaHsf-B3b	DcaHsf-B4	DcaHsf-C1		Functional_classification	site.name	Number of elements	Number of gene
Development	AC-I	element involved in negative regulation on phloem expression; and responsible for restricting the vascular expression to the xylem	_	_	_	_	_	_	_	_	_	_	_	_	1	1	1	_	_		Development	AC-I	3	3
Development	as-1	Part of the promoter of the Arabidopsis gene encoding Pro dehydrogenase (ProDH), a mitochondrial enzyme involved in the first step of the conversion of Pro to glutamic acid. The ProDH gene in Arabidopsis is up-regulated by rehydration after dehydration but is down-regulated by dehydration. ProDH is also induced by L-Pro and hypoosmolarity	1	_	1	4	1	1	1	_	2	_	_	2	_	1	_	1	2			as-1	17	11
Development	CAT-box	cis-acting regulatory element related to meristem expression	1	_	_	_	_	1	1	_	_	_	_	_	_	_	_	_	_			CAT-box	3	3
Development	CCGTCC-box	Part of the H3 promoter. Induction of histone gene expression at the G1/S transition of the cell cycle is shown to be essentially directed by an increase in the transcription rate in response to cellular signals occurring at the initiation step of DNA replication	_	_	_	_	1	_	_	_	_	_	_	1	_	4	_	1	_			CCGTCC-box	7	4
Development	CCGTCC motif	Part of the H3 promoter. Induction of histone gene expression at the G1/S transition of the cell cycle is shown to be essentially directed by an increase in the transcription rate in response to cellular signals occurring at the initiation step of DNA replication	_	_	_	_	1	_	_	_	_	_	_	1	_	4	_	1	_			CCGTCC motif	7	4
Development	circadian	cis-acting regulatory element involved in circadian control	_	_	_	_	_	_	1	_	_	_	_	_	1	_	1	1	1			circadian	5	5
Development	dOCT	Part of the histone H4 gene promoter, which can express H4C7 under inducing or non-inducing conditions. Cell division is accompanied by a concomitant activation of histone genes which produces equivalent amounts of core histones to be incorporated with newly replicated DNA into chromatin	_	_	_	_	_	1	_	_	_	_	_	_	_	_	_	_	_			dOCT	1	1
Development	GCN4_motif	cis-regulatory element involved in endosperm expression	_	_	_	2	_	_	_	_	2	_	_	_	_	_	_	_	_			GCN4_motif	4	2
Development	Myb-binding site	Part of the RNR1b promoter. The RB/E2F pathway is involved in the control of the G1/S transition of the eukaryotic cell cycle. Ribonucleotide reductase (RNR) is a key enzyme in the pathway of DNA synthesis. It catalyzes the reduction of ribonucleoside diphosphates (NDPs) in deoxyribonucleoside diphosphates (dNDPs), a rate-limiting step in DNA synthesis	_	_	_	_	_	_	_	_	_	1	_	_	_	_	_	_	_			Myb-binding site	1	1
Development	MYB recognition site	Part of the promoter of the Arabidopsis gene encoding Pro dehydrogenase (ProDH), a mitochondrial enzyme involved in the first step of the conversion of Pro to glutamic acid. The ProDH gene in Arabidopsis is up-regulated by rehydration after dehydration but is down-regulated by dehydration. ProDH is also induced by L-Pro and hypoosmolarity	_	_	_	_	_	_	1	_	_	_	_	_	_	_	_	_	_			MYB recognition site	1	1
Development	re2f-1	Putative E2F binding sites in the rice PCNA promoter mediate activation in actively dividing cells	_	_	_	_	_	_	_	_	_	_	_	_	_	1	_	_	_			re2f-1	1	1
Hormone	ABRE	cis-acting element involved in the abscisic acid responsiveness	1	_	1	4	2	1	_	_	3	2	_	_	1	_	1	2	3		Hormone	ABRE	21	11
Hormone	ABRE3a		1	_	_	_	_	_	_	_	_	1	_	_	_	_	_	2	1			ABRE3a	5	4
Hormone	ABRE4		1	_	_	_	_	_	_	_	_	1	_	_	_	_	_	2	1			ABRE4	5	4
Hormone	AuxRR-core	cis-acting regulatory element involved in auxin responsiveness	_	1	_	1	_	_	_	_	_	1	_	_	_	_	_	_	_			AuxRR-core	3	3
Hormone	CARE	Part of the promoter of the cysteine proteinase REP-1 gene, which encodes a key enzyme in the degradation of the major storage protein glutelin. The expression of the gene for REP-1 is induced by gibberellins (GAs) and repressed by abscisic acid (ABA)	_	_	_	_	_	_	_	_	_	_	_	_	1	_	1	1	_			CARE	3	3
Hormone	CGTCA-motif	cis-acting regulatory element involved in the MeJA-responsiveness	1	_	1	4	1	1	1	_	2	_	_	2	_	1	_	1	2			CGTCA-motif	17	11
Hormone	ERE	Ethylene-responsive element (ERE) in opposite strand	_	_	_	1	1	1	2	1	1	1	_	_	2	1	2	_	_			ERE	13	10
Hormone	GARE-motif	gibberellin-responsive element	_	_	_	_	_	_	_	_	_	1	_	_	_	_	_	_	_			GARE-motif	1	1
Hormone	P-box	gibberellin-responsive element	_	_	1	1	_	_	_	_	_	_	_	_	_	_	_	1	_			P-box	3	3
Hormone	TATC-box	cis-acting element involved in gibberellin-responsiveness	_	_	_	_	_	_	_	1	_	_	_	_	_	_	_	_	_			TATC-box	1	1
Hormone	TCA-element	cis-acting element involved in salicylic acid responsiveness	2	_	_	_	_	1	2	2	2	1	1	1	1	_	1	_	_			TCA-element	14	10
Hormone	TGA-element	auxin-responsive element	2	1	_	1	_	1	_	_	_	_	_	_	_	_	_	1	_			TGA-element	6	5
Hormone	TGACG-motif	cis-acting regulatory element involved in the MeJA-responsiveness	1	_	1	4	1	1	1	_	2	_	_	2	_	1	_	1	2			TGACG-motif	17	11
Stress	ARE	cis-acting regulatory element essential for the anaerobic induction	2	2	1	2	_	1	3	_	_	1	_	_	1	5	1	2	2		Stress	ARE	23	12
Stress	AT-rich sequence	element for maximal elicitor-mediated activation (2copies)	_	_	_	_	_	_	1	_	_	_	_	_	_	_	_	_	_			AT-rich sequence	1	1
Stress	box S	elicitation; wounding and pathogen responsievness	_	_	_	_	_	_	_	_	1	_	_	_	_	_	_	_	_			box S	1	1
Stress	CCAAT-box	MYBHv1 binding site	_	_	_	_	_	_	1	_	_	_	_	_	_	_	_	_	_			CCAAT-box	1	1
Stress	GC-motif	enhancer-like element involved in anoxic specific inducibility	_	_	_	_	1	_	_	_	_	_	_	_	_	_	_	_	_			GC-motif	1	1
Stress	LTR	cis-acting element involved in low-temperature responsiveness	_	_	_	_	2	_	_	_	_	1	_	_	_	2	_	1	_			LTR	6	4
Stress	MBS	MYB binding site involved in drought-inducibility	_	_	_	_	_	1	_	_	2	_	_	_	1	_	1	_	_			MBS	5	4
Stress	MYB		3	3	3	2	2	1	1	1	3	1	_	_	1	5	1	1	2			MYB	30	15
Stress	MYB-like sequence		1	3	3	_	1	_	1	_	2	_	_	_	1	2	1	1	1			MYB-like sequence	17	11
Stress	STRE	activation by heat shock, osmotic stress, low pH, nutrient starvation	2	4	4	5	3	1	3	3	2	_	_	_	_	1	_	1	1			STRE	30	12
Stress	TC-rich repeats	cis-acting element involved in defense and stress responsiveness	_	_	_	_	_	_	_	_	_	1	_	_	_	_	_	_	_			TC-rich repeats	1	1
Stress	TCA	stress-inducible	_	2	1	1	_	_	2	_	_	_	_	1	1	_	1	2	_			TCA	11	8
Stress	W box	elicitation; wounding and pathogen responsievness. Binds WRKY type transcription factors	1	1	1	1	1	_	_	_	2	3	_	_	_	_	_	_	1			W box	11	8
Stress	WRE3	wound inducibility (third region)	_	_	_	2	2	_	_	1	2	_	1	1	_	2	_	_	_			WRE3	11	7
Stress	WUN-motif	wound-responsive element	_	1	1	1	_	2	_	_	_	1	_	_	_	_	_	3	_			WUN-motif	9	6

## Sheet: Table S4
Table S4. List of primers used for qRT-PCR analysis.
	Forward primer	Reverse primer
DcaHsf-A1	ATGGGACATTGCCTCTTGAC	TGGTCCTTCTTGTCCTTTGG
DcaHsf-A2a	CGTCGTCTTCGTCATCTTCA	AAAGACGAGGCAAAAGCAAA
DcaHsf-A2b	CGTCGTCTTCGTCATCTTCA	AAAGACGAGGCAAAAGCAAA
DcaHsf-A3	CTGTTACTTCGTCTACTATTCTC	TGGCGATTTTCGTCTGTG
DcaHsf-A4	TTACGAAGACTTACGAGATGG	TAAAGAACTTAGGCAACAAA
DcaHsf-A5	ATCTCCATCGTCAACACCG	GTAAGTAGGAAGCAAAACCC
DcaHsf-A7	GTTGAAGTAGGGAGATTTGG	GCGTGTTCTGTTGTTGCT
DcaHsf-A9a	GGTCTCCAACTCAGTCCTC	ACCTCGTCTTCACCATCA
DcaHsf-A9b	CACCCCAACTCGGTCTCC	CACCTCGTCTTCACCATCA
DcaHsf-B1	TGCTGATTTTGCTAAGGA	CGTATTTCGGATAGGAGAC
DcaHsf-B2a	ATTTGCTTCCTCGCTATTT	CTATCTGGCACAACCTTCC
DcaHsf-B2b	TATGGATTTCGGAAGGTTGT	CGTTGAATGTCGCAGAGG
DcaHsf-B2c	GACGCCGTTTCTTACCAA	GCAACAAATCACGAGCAA
DcaHsf-B3a	TCGCTTGGTTGCTCTTTT	CCTCTTTCGCTCACTTTCA
DcaHsf-B3b	TCGCTTGGTTGCTCTTTT	CCTCTTTCGCTCACTTTCA
DcaHsf-B4	CTTGTGGACGACCCGAGA	CCATAGGTGTTGAGTTGACG
DcaHsf-C1	CCAACACCTTAGCCAACT	GCTCATACCGATTACCTCTT
